# Supplementary material for: Warming Causes a Decline in Baltic Sea Coastal Sediment Microbial Abundance
Source: Environ Microbiol. 2026 Feb 19;28(2):e70256. doi: 10.1111/1462-2920.70256 (PMC12920023; doi:10.1111/1462-2920.70256)
Supplement: Supplementary file 2 — Data S1: emi70256‐sup‐0002‐DataS1.xlsx. [file EMI-28-e70256-s001.xlsx]

## Sheet: bacteria
name	Project_ID_NGI	ID	sample	bay	site	depth	PMA	dilution	primer_qpcr	amplicon_size_qPCR	Gene copy number per mg sediment dry weight	Gene copy number per g sediment dry weight	Gene copy number/?L extract mean	std	temp.bw	pH.bw	salinity.bw	nitrite	nitrate	sulfate	ammonium	phosphate	doc	dc	dic	fe2	fe3	fetot	OM	primer_amplicon_seq	amplicon_size_seq
P29892_1002_S2	P29892	1002	C0-1	heated	C	0-1cm	PMA	100	908F-1075R	167bp	33700000	33700000000	7740000	1300000	7.6	8.4	11.68	0.017	0.839	383	11.9	29.6	123	174	51.6	0.143	0.133	0.276	41.8161	340F-805R	465bp
P29892_1001_S1	P29892	1001	C0-1	heated	C	0-1cm	NO PMA	100	908F-1075R	167bp	75400000	75400000000	17300000	2340000	7.6	8.4	11.68	0.017	0.839	383	11.9	29.6	123	174	51.6	0.143	0.133	0.276	41.8161	340F-805R	465bp
P29892_1004_S4	P29892	1004	C1-2	heated	C	1-2cm	PMA	100	908F-1075R	167bp	22100000	22100000000	6610000	1110000	7.6	8.4	11.68	0.042	0.966	417	10.3	33.5	89.8	164	74.5	0.187	0.09	0.277	39.8684	340F-805R	465bp
P29892_1003_S3	P29892	1003	C1-2	heated	C	1-2cm	NO PMA	100	908F-1075R	167bp	20300000	20300000000	6470000	1380000	7.6	8.4	11.68	0.042	0.966	417	10.3	33.5	89.8	164	74.5	0.187	0.09	0.277	39.8684	340F-805R	465bp
P29892_1006_S6	P29892	1006	C5-6	heated	C	5-6cm	PMA	100	908F-1075R	167bp	13100000	13100000000	4160000	38900	7.6	8.4	11.68	0.055	1.38	384	9.55	35.4	144	223	78.8	0.182	0.029	0.211	38.0921	340F-805R	465bp
P29892_1005_S5	P29892	1005	C5-6	heated	C	5-6cm	NO PMA	100	908F-1075R	167bp	9730000	9730000000	4330000	283000	7.6	8.4	11.68	0.055	1.38	384	9.55	35.4	144	223	78.8	0.182	0.029	0.211	38.0921	340F-805R	465bp
P29892_1008_S8	P29892	1008	C8-10	heated	C	8-10cm	PMA	100	908F-1075R	167bp	6860000	6860000000	3060000	539000	7.6	8.4	11.68	0.023	1.49	234	8.12	12.1	10.3	79.7	69.4	0.143	0.02	0.159	30.9516	340F-805R	465bp
P29892_1007_S7	P29892	1007	C8-10	heated	C	8-10cm	NO PMA	100	908F-1075R	167bp	1000000	1000000000	299000	55600	7.6	8.4	11.68	0.023	1.49	234	8.12	12.1	10.3	79.7	69.4	0.143	0.02	0.159	30.9516	340F-805R	465bp
P29892_1010_S10	P29892	1010	C15-17	heated	C	15-17cm	PMA	100	908F-1075R	167bp	442000	442000000	310000	31700	7.6	8.4	11.68	0.032	0.919	85.8	6.93	7.6	54.5	153	98.3	0.197	0.015	0.212	30.2609	340F-805R	465bp
P29892_1009_S9	P29892	1009	C15-17	heated	C	15-17cm	NO PMA	100	908F-1075R	167bp	2330000	2330000000	1630000	325000	7.6	8.4	11.68	0.032	0.919	85.8	6.93	7.6	54.5	153	98.3	0.197	0.015	0.212	30.2609	340F-805R	465bp
P29892_1012_S12	P29892	1012	C22-24	heated	C	22-24cm	PMA	100	908F-1075R	167bp	3520000	3520000000	2130000	69600	7.6	8.4	11.68	0.085	2.73	98.5	11.6	6.64	96.7	212	115	0.46	0.02	0.481	32.8032	340F-805R	465bp
P29892_1011_S11	P29892	1011	C22-24	heated	C	22-24cm	NO PMA	100	908F-1075R	167bp	431000	431000000	261000	29200	7.6	8.4	11.68	0.085	2.73	98.5	11.6	6.64	96.7	212	115	0.46	0.02	0.481	32.8032	340F-805R	465bp
P29892_1014_S14	P29892	1014	B0-1	heated	B	0-1cm	PMA	100	908F-1075R	167bp	631000	631000000	526000	68500	7.1	8.4	11.65	0.172	1.05	378	2.35	7.25	86.6	109	22	0.262	0.074	0.336	57.4297	340F-805R	465bp
P29892_1013_S13	P29892	1013	B0-1	heated	B	0-1cm	NO PMA	100	908F-1075R	167bp	962000	962000000	802000	189000	7.1	8.4	11.65	0.172	1.05	378	2.35	7.25	86.6	109	22	0.262	0.074	0.336	57.4297	340F-805R	465bp
P29892_1016_S16	P29892	1016	B1-2	heated	B	1-2cm	PMA	100	908F-1075R	167bp	25700000	25700000000	4820000	650000	7.1	8.4	11.65	0.149	1.47	261	6.11	19.2	76.4	106	29.5		0.18	1.32	33.4317	340F-805R	465bp
P29892_1015_S15	P29892	1015	B1-2	heated	B	1-2cm	NO PMA	100	908F-1075R	167bp	6650000	6650000000	1240000	220000	7.1	8.4	11.65	0.149	1.47	261	6.11	19.2	76.4	106	29.5		0.18	1.32	33.4317	340F-805R	465bp
P29892_1018_S18	P29892	1018	B5-6	heated	B	5-6cm	PMA	100	908F-1075R	167bp	10200000	10200000000	5980000	1650000	7.1	8.4	11.65	0.08	1.4	274	5.94	19	91.1	132	41.1	0.851	0.147	0.999	34.2753	340F-805R	465bp
P29892_1017_S17	P29892	1017	B5-6	heated	B	5-6cm	NO PMA	100	908F-1075R	167bp	4660000	4660000000	2740000	217000	7.1	8.4	11.65	0.08	1.4	274	5.94	19	91.1	132	41.1	0.851	0.147	0.999	34.2753	340F-805R	465bp
P29892_1020_S20	P29892	1020	B8-10	heated	B	8-10cm	PMA	100	908F-1075R	167bp	13000000	13000000000	8180000	1780000	7.1	8.4	11.65	0.023	1.96	255	7.89	12.9	145	213	67.9	0.376	0.002	0.378	33.0077	340F-805R	465bp
P29892_1019_S19	P29892	1019	B8-10	heated	B	8-10cm	NO PMA	100	908F-1075R	167bp	6980000	6980000000	4400000	1340000	7.1	8.4	11.65	0.023	1.96	255	7.89	12.9	145	213	67.9	0.376	0.002	0.378	33.0077	340F-805R	465bp
P29892_1022_S22	P29892	1022	B15-17	heated	B	15-17cm	PMA	100	908F-1075R	167bp	4220000	4220000000	3780000	458000	7.1	8.4	11.65	0.03	2.92	186	11	13.4	474	561	87.1	0.428	0.044	0.472	32.772	340F-805R	465bp
P29892_1021_S21	P29892	1021	B15-17	heated	B	15-17cm	NO PMA	100	908F-1075R	167bp	2670000	2670000000	2390000	201000	7.1	8.4	11.65	0.03	2.92	186	11	13.4	474	561	87.1	0.428	0.044	0.472	32.772	340F-805R	465bp
NA	NA	NA	B22-24	heated	B	22-24cm	PMA	100	908F-1075R	167bp	NA	NA	NA	NA	7.1	8.4	11.65	NA	NA	NA	NA	NA	NA	NA	NA	NA	NA	NA	NA	NA	NA
NA	NA	NA	B22-24	heated	B	22-24cm	NO PMA	100	908F-1075R	167bp	NA	NA	NA	NA	7.1	8.4	11.65	NA	NA	NA	NA	NA	NA	NA	NA	NA	NA	NA	NA	NA	NA
P29892_1024_S24	P29892	1024	E0-1	heated	E	0-1cm	PMA	100	908F-1075R	167bp	108000000	108000000000	5620000	628000	6.2	7.96	11.61	0.06	3.68	517	10.1	12.7	-48.1	-6.38	41.7	0.22	0.194	0.413	42.9032	340F-805R	465bp
P29892_1023_S23	P29892	1023	E0-1	heated	E	0-1cm	NO PMA	100	908F-1075R	167bp	36700000	36700000000	1910000	258000	6.2	7.96	11.61	0.06	3.68	517	10.1	12.7	-48.1	-6.38	41.7	0.22	0.194	0.413	42.9032	340F-805R	465bp
P29892_1026_S26	P29892	1026	E1-2	heated	E	1-2cm	PMA	100	908F-1075R	167bp	28700000	28700000000	7720000	2000000	6.2	7.96	11.61	0.029	0.983	394	10.3	14	90.4	151	61	0.191	0.063	0.254	45.4336	340F-805R	465bp
P29892_1025_S25	P29892	1025	E1-2	heated	E	1-2cm	NO PMA	100	908F-1075R	167bp	39000000	39000000000	10500000	686000	6.2	7.96	11.61	0.029	0.983	394	10.3	14	90.4	151	61	0.191	0.063	0.254	45.4336	340F-805R	465bp
P29892_1028_S28	P29892	1028	E5-6	heated	E	5-6cm	PMA	100	908F-1075R	167bp	40700000	40700000000	13200000	370000	6.2	7.96	11.61	0.011	0.553	360	11.4	6.16	65.1	149	83.9	0.208	0.035	0.243	38.8587	340F-805R	465bp
P29892_1027_S27	P29892	1027	E5-6	heated	E	5-6cm	NO PMA	100	908F-1075R	167bp	16300000	16300000000	5300000	223000	6.2	7.96	11.61	0.011	0.553	360	11.4	6.16	65.1	149	83.9	0.208	0.035	0.243	38.8587	340F-805R	465bp
P29892_1030_S30	P29892	1030	E8-10	heated	E	8-10cm	PMA	100	908F-1075R	167bp	12700000	12700000000	6230000	1100000	6.2	7.96	11.61	0.068	1.52	388	7.52	7	118	170	52.1	0.148	0.001	0.149	32.5268	340F-805R	465bp
P29892_1029_S29	P29892	1029	E8-10	heated	E	8-10cm	NO PMA	100	908F-1075R	167bp	17500000	17500000000	8600000	922000	6.2	7.96	11.61	0.068	1.52	388	7.52	7	118	170	52.1	0.148	0.001	0.149	32.5268	340F-805R	465bp
P29892_1032_S32	P29892	1032	E15-17	heated	E	15-17cm	PMA	100	908F-1075R	167bp	3050000	3050000000	4080000	852000	6.2	7.96	11.61	0.023	1.7	191	10.6	5.01	237	334	96.3	0.23	0.008	0.238	15.3985	340F-805R	465bp
P29892_1031_S31	P29892	1031	E15-17	heated	E	15-17cm	NO PMA	100	908F-1075R	167bp	2710000	2710000000	3640000	940000	6.2	7.96	11.61	0.023	1.7	191	10.6	5.01	237	334	96.3	0.23	0.008	0.238	15.3985	340F-805R	465bp
P29892_1034_S34	P29892	1034	E22-24	heated	E	22-24cm	PMA	100	908F-1075R	167bp	2120000	2120000000	2310000	344000	6.2	7.96	11.61	0.038	1.31	97.1	11.7	2.51	108	231	123	0.221	0.017	0.237	25.9138	340F-805R	465bp
P29892_1033_S33	P29892	1033	E22-24	heated	E	22-24cm	NO PMA	100	908F-1075R	167bp	1760000	1760000000	1910000	71300	6.2	7.96	11.61	0.038	1.31	97.1	11.7	2.51	108	231	123	0.221	0.017	0.237	25.9138	340F-805R	465bp
P29892_1036_S36	P29892	1036	L0-1	control	L	0-1cm	PMA	100	908F-1075R	167bp	35900000	35900000000	19700000	1560000	5.2	8.49	10.15	0.074	2.33	312	8	38.4	290	324	33.9	0.343	0.185	0.527	59.1252	340F-805R	465bp
P29892_1035_S35	P29892	1035	L0-1	control	L	0-1cm	NO PMA	100	908F-1075R	167bp	20900000	20900000000	11500000	1600000	5.2	8.49	10.15	0.074	2.33	312	8	38.4	290	324	33.9	0.343	0.185	0.527	59.1252	340F-805R	465bp
P29892_1038_S38	P29892	1038	L1-2	control	L	1-2cm	PMA	100	908F-1075R	167bp	174000000	174000000000	24200000	6700000	5.2	8.49	10.15	0.116	3.56	312	12.9	65.6	420	457	37.2	0.835	0.594	1.43	39.0794	340F-805R	465bp
P29892_1037_S37	P29892	1037	L1-2	control	L	1-2cm	NO PMA	100	908F-1075R	167bp	118000000	118000000000	16400000	4170000	5.2	8.49	10.15	0.116	3.56	312	12.9	65.6	420	457	37.2	0.835	0.594	1.43	39.0794	340F-805R	465bp
P29892_1040_S40	P29892	1040	L5-6	control	L	5-6cm	PMA	100	908F-1075R	167bp	40700000	40700000000	8960000	418000	5.2	8.49	10.15	0.161	4.47	378	32	66.5	640	729	89.6	1.14	0.121	1.26	42.126	340F-805R	465bp
P29892_1039_S39	P29892	1039	L5-6	control	L	5-6cm	NO PMA	100	908F-1075R	167bp	85800000	85800000000	18900000	176000	5.2	8.49	10.15	0.161	4.47	378	32	66.5	640	729	89.6	1.14	0.121	1.26	42.126	340F-805R	465bp
P29892_1042_S42	P29892	1042	L8-10	control	L	8-10cm	PMA	100	908F-1075R	167bp	70700000	70700000000	17100000	958000	5.2	8.49	10.15	0.114	3.46	349	18.9	88.5	751	777	25.4	1.07	0.079	1.15	35.6132	340F-805R	465bp
P29892_1041_S41	P29892	1041	L8-10	control	L	8-10cm	NO PMA	100	908F-1075R	167bp	58600000	58600000000	14200000	3800000	5.2	8.49	10.15	0.114	3.46	349	18.9	88.5	751	777	25.4	1.07	0.079	1.15	35.6132	340F-805R	465bp
P29892_1044_S44	P29892	1044	L15-17	control	L	15-17cm	PMA	100	908F-1075R	167bp	53700000	53700000000	18600000	2850000	5.2	8.49	10.15	0.121	2.44	289	12.8	69.5	498	538	42.9	0.951	0.008	0.959	31.5745	340F-805R	465bp
P29892_1043_S43	P29892	1043	L15-17	control	L	15-17cm	NO PMA	100	908F-1075R	167bp	49900000	49900000000	17200000	1290000	5.2	8.49	10.15	0.121	2.44	289	12.8	69.5	498	538	42.9	0.951	0.008	0.959	31.5745	340F-805R	465bp
P29892_1046_S46	P29892	1046	L22-24	control	L	22-24cm	PMA	100	908F-1075R	167bp	8640000	8640000000	4430000	963000	5.2	8.49	10.15	0.211	3.34	218	11.2	22.1	176	243	67.7	1.02	0.094	1.11	NA	340F-805R	465bp
P29892_1045_S45	P29892	1045	L22-24	control	L	22-24cm	NO PMA	100	908F-1075R	167bp	10400000	10400000000	5300000	961000	5.2	8.49	10.15	0.211	3.34	218	11.2	22.1	176	243	67.7	1.02	0.094	1.11	NA	340F-805R	465bp
P29892_1048_S48	P29892	1048	M0-1	control	M	0-1cm	PMA	100	908F-1075R	167bp	85500000	85500000000	2220000	351000	4.9	8.37	11.28	0.011	0.89	302	0.425	3.66	62.4	76.6	14.2	0.215	NA	NA	23.987	340F-805R	465bp
P29892_1047_S47	P29892	1047	M0-1	control	M	0-1cm	NO PMA	100	908F-1075R	167bp	22600000	22600000000	1290000	78300	4.9	8.37	11.28	0.011	0.89	302	0.425	3.66	62.4	76.6	14.2	0.215	NA	NA	23.987	340F-805R	465bp
P29892_1050_S50	P29892	1050	M1-2	control	M	1-2cm	PMA	100	908F-1075R	167bp	239000000	239000000000	13600000	954000	4.9	8.37	11.28	0.049	1.4	202	2.1	11.6	-12.6	10.5	23.1	0.241	NA	NA	33.1595	340F-805R	465bp
P29892_1049_S49	P29892	1049	M1-2	control	M	1-2cm	NO PMA	100	908F-1075R	167bp	724000000	724000000000	18800000	1140000	4.9	8.37	11.28	0.049	1.4	202	2.1	11.6	-12.6	10.5	23.1	0.241	NA	NA	33.1595	340F-805R	465bp
P29892_1052_S52	P29892	1052	M5-6	control	M	5-6cm	PMA	100	908F-1075R	167bp	73200000	73200000000	18500000	1730000	4.9	8.37	11.28	0.03	1.13	202	2.67	26.5	-33.5	-10.9	22.6	0.412	0.079	0.442	36.7826	340F-805R	465bp
P29892_1051_S51	P29892	1051	M5-6	control	M	5-6cm	NO PMA	100	908F-1075R	167bp	53900000	53900000000	13700000	383000	4.9	8.37	11.28	0.03	1.13	202	2.67	26.5	-33.5	-10.9	22.6	0.412	0.079	0.442	36.7826	340F-805R	465bp
P29892_1054_S54	P29892	1054	M8-10	control	M	8-10cm	PMA	100	908F-1075R	167bp	30600000	30600000000	13500000	2560000	4.9	8.37	11.28	0.057	1.62	214	4.48	37.3	151	184	33.7	0.473	0.035	402	37.5046	340F-805R	465bp
P29892_1053_S53	P29892	1053	M8-10	control	M	8-10cm	NO PMA	100	908F-1075R	167bp	22200000	22200000000	12200000	3650000	4.9	8.37	11.28	0.057	1.62	214	4.48	37.3	151	184	33.7	0.473	0.035	402	37.5046	340F-805R	465bp
P29892_1056_S56	P29892	1056	M15-17	control	M	15-17cm	PMA	100	908F-1075R	167bp	168000000	168000000000	4360000	729000	4.9	8.37	11.28	0.045	1.15	235	5.03	7.48	336	367	31.2	0.288	0.012	0.3	22.6754	340F-805R	465bp
P29892_1055_S55	P29892	1055	M15-17	control	M	15-17cm	NO PMA	100	908F-1075R	167bp	4450000	4450000000	2450000	263000	4.9	8.37	11.28	0.045	1.15	235	5.03	7.48	336	367	31.2	0.288	0.012	0.3	22.6754	340F-805R	465bp
P29892_1058_S58	P29892	1058	M22-24	control	M	22-24cm	PMA	100	908F-1075R	167bp	1140000	1140000000	1080000	151000	4.9	8.37	11.28	0.043	2.01	260	7.53	5.21	244	315	71.2	2.59	NA	NA	31.5173	340F-805R	465bp
P29892_1057_S57	P29892	1057	M22-24	control	M	22-24cm	NO PMA	100	908F-1075R	167bp	4240000	4240000000	4000000	74700	4.9	8.37	11.28	0.043	2.01	260	7.53	5.21	244	315	71.2	2.59	NA	NA	31.5173	340F-805R	465bp
P29892_1060_S60	P29892	1060	I0-1	control	I	0-1cm	PMA	100	908F-1075R	167bp	56200000	56200000000	8030000	112000	5.1	8.39	11.55	0.037	1.23	230	4.97	8.11	91	132	40.6	0.183	0.104	0.288	55.2398	340F-805R	465bp
P29892_1059_S59	P29892	1059	I0-1	control	I	0-1cm	NO PMA	100	908F-1075R	167bp	49300000	49300000000	7040000	493000	5.1	8.39	11.55	0.037	1.23	230	4.97	8.11	91	132	40.6	0.183	0.104	0.288	55.2398	340F-805R	465bp
P29892_1062_S62	P29892	1062	I1-2	control	I	1-2cm	PMA	100	908F-1075R	167bp	62800000	62800000000	17400000	163000	5.1	8.39	11.55	0.019	1.86	288	7.88	29.6	123	166	42.5	0.387	0.038	0.425	50.7538	340F-805R	465bp
P29892_1061_S61	P29892	1061	I1-2	control	I	1-2cm	NO PMA	100	908F-1075R	167bp	46900000	46900000000	13000000	3480000	5.1	8.39	11.55	0.019	1.86	288	7.88	29.6	123	166	42.5	0.387	0.038	0.425	50.7538	340F-805R	465bp
P29892_1064_S64	P29892	1064	I5-6	control	I	5-6cm	PMA	100	908F-1075R	167bp	32800000	32800000000	11100000	936000	5.1	8.39	11.55	0.05	2.88	349	7.94	46.9	311	315	34.1	0.419	0.031	0.45	41.3361	340F-805R	465bp
P29892_1063_S63	P29892	1063	I5-6	control	I	5-6cm	NO PMA	100	908F-1075R	167bp	42300000	42300000000	11400000	160000	5.1	8.39	11.55	0.05	2.88	349	7.94	46.9	311	315	34.1	0.419	0.031	0.45	41.3361	340F-805R	465bp
P29892_1066_S66	P29892	1066	I8-10	control	I	8-10cm	PMA	100	908F-1075R	167bp	42400000	42400000000	13800000	899000	5.1	8.39	11.55	0.082	2.31	318	9.76	52.8	266	306	40.8	0.682	0.037	0.719	37.7814	340F-805R	465bp
P29892_1065_S65	P29892	1065	I8-10	control	I	8-10cm	NO PMA	100	908F-1075R	167bp	37600000	37600000000	14500000	2230000	5.1	8.39	11.55	0.082	2.31	318	9.76	52.8	266	306	40.8	0.682	0.037	0.719	37.7814	340F-805R	465bp
P29892_1068_S68	P29892	1068	I15-17	control	I	15-17cm	PMA	100	908F-1075R	167bp	4840000	4840000000	2470000	219000	5.1	8.39	11.55	0.036	2.46	302	15.3	14	284	338	53	0.302	0.073	0.375	34.4961	340F-805R	465bp
P29892_1067_S67	P29892	1067	I15-17	control	I	15-17cm	NO PMA	100	908F-1075R	167bp	11900000	11900000000	6050000	1560000	5.1	8.39	11.55	0.036	2.46	302	15.3	14	284	338	53	0.302	0.073	0.375	34.4961	340F-805R	465bp
P29892_1070_S70	P29892	1070	I22-24	control	I	22-24cm	PMA	100	908F-1075R	167bp	8290000	8290000000	3590000	50200	5.1	8.39	11.55	0.048	3.31	124	2.33	10.6	224	333	109	4.36	0.769	5.13	34.456	340F-805R	465bp
P29892_1069_S69	P29892	1069	I22-24	control	I	22-24cm	NO PMA	100	908F-1075R	167bp	6160000	6160000000	2670000	12400	5.1	8.39	11.55	0.048	3.31	124	2.33	10.6	224	333	109	4.36	0.769	5.13	34.456	340F-805R	465bp
P29892_1072_S72	P29892	1072	J0-1	control	J	0-1cm	PMA	100	908F-1075R	167bp	35000000	35000000000	2500000	533000	4.3	8.3	10.57	0.007	0.622	361	0.274	-2.03	0.52	24.5	24	0.024	NA	NA	40.6504	340F-805R	465bp
P29892_1071_S71	P29892	1071	J0-1	control	J	0-1cm	NO PMA	10	908F-1075R	167bp	11600000	11600000000	827000	146000	4.3	8.3	10.57	0.007	0.622	361	0.274	-2.03	0.52	24.5	24	0.024	NA	NA	40.6504	340F-805R	465bp
P29892_1074_S74	P29892	1074	J1-2	control	J	1-2cm	PMA	100	908F-1075R	167bp	35500000	35500000000	5760000	1020000	4.3	8.3	10.57	0.026	1.72	301	0.784	-3.06	-14	5.45	19.5	0.097	NA	NA	50.7538	340F-805R	465bp
P29892_1073_S73	P29892	1073	J1-2	control	J	1-2cm	NO PMA	100	908F-1075R	167bp	44200000	44200000000	7160000	401000	4.3	8.3	10.57	0.026	1.72	301	0.784	-3.06	-14	5.45	19.5	0.097	NA	NA	50.7538	340F-805R	465bp
P29892_1076_S76	P29892	1076	J5-6	control	J	5-6cm	PMA	100	908F-1075R	167bp	44100000	44100000000	15000000	1330000	4.3	8.3	10.57	0.035	0.634	252	1.01	7.5	41.7	59.6	17.9	0.174	NA	NA	41.3361	340F-805R	465bp
P29892_1075_S75	P29892	1075	J5-6	control	J	5-6cm	NO PMA	100	908F-1075R	167bp	38000000	38000000000	12900000	3680000	4.3	8.3	10.57	0.035	0.634	252	1.01	7.5	41.7	59.6	17.9	0.174	NA	NA	41.3361	340F-805R	465bp
P29892_1078_S78	P29892	1078	J8-10	control	J	8-10cm	PMA	100	908F-1075R	167bp	22000000	22000000000	7490000	69900	4.3	8.3	10.57	0.029	0.963	235	1.1	10.5	174	202	28.1	0.263	NA	NA	36.5591	340F-805R	465bp
P29892_1077_S77	P29892	1077	J8-10	control	J	8-10cm	NO PMA	100	908F-1075R	167bp	35100000	35100000000	12000000	4830000	4.3	8.3	10.57	0.029	0.963	235	1.1	10.5	174	202	28.1	0.263	NA	NA	36.5591	340F-805R	465bp
P29892_1080_S80	P29892	1080	J15-17	control	J	15-17cm	PMA	100	908F-1075R	167bp	9250000	9250000000	4270000	596000	4.3	8.3	10.57	0.034	1.01	314	3.48	6.17	90.1	126	35.5	0.182	NA	NA	33.6253	340F-805R	465bp
P29892_1079_S79	P29892	1079	J15-17	control	J	15-17cm	NO PMA	10	908F-1075R	167bp	4810000	4810000000	2220000	134000	4.3	8.3	10.57	0.034	1.01	314	3.48	6.17	90.1	126	35.5	0.182	NA	NA	33.6253	340F-805R	465bp
P29892_1082_S82	P29892	1082	J22-24	control	J	22-24cm	PMA	100	908F-1075R	167bp	9060000	9060000000	4710000	614000	4.3	8.3	10.57	0.043	2.65	135	15.4	4.04	78	177	98.7	0.332	NA	NA	36.7181	340F-805R	465bp
P29892_1081_S81	P29892	1081	J22-24	control	J	22-24cm	NO PMA	100	908F-1075R	167bp	10200000	10200000000	5310000	470000	4.3	8.3	10.57	0.043	2.65	135	15.4	4.04	78	177	98.7	0.332	NA	NA	36.7181	340F-805R	465bp
P29892_1084_S84	P29892	1084	F0-1	heated	F	0-1cm	PMA	100	908F-1075R	167bp	98100000	98100000000	9040000	1010000	8.6	8.526	11.62	0.047	0.824	229	4.53	10.9	76	117	41.5	1.77	-1.17	0.599	42.4364	340F-805R	465bp
P29892_1083_S83	P29892	1083	F0-1	heated	F	0-1cm	NO PMA	100	908F-1075R	167bp	114000000	114000000000	10500000	2090000	8.6	8.526	11.62	0.047	0.824	229	4.53	10.9	76	117	41.5	1.77	-1.17	0.599	42.4364	340F-805R	465bp
P29892_1086_S86	P29892	1086	F1-2	heated	F	1-2cm	PMA	100	908F-1075R	167bp	19200000	19200000000	3880000	90600	8.6	8.526	11.62	0.026	1.34	295	6.39	17.9	-54.9	5.06	60	0.561	0.152	0.713	41.1333	340F-805R	465bp
P29892_1085_S85	P29892	1085	F1-2	heated	F	1-2cm	NO PMA	100	908F-1075R	167bp	19200000	19200000000	3870000	72300	8.6	8.526	11.62	0.026	1.34	295	6.39	17.9	-54.9	5.06	60	0.561	0.152	0.713	41.1333	340F-805R	465bp
P29892_1088_S88	P29892	1088	F5-6	heated	F	5-6cm	PMA	100	908F-1075R	167bp	21600000	21600000000	7540000	352000	8.6	8.526	11.62	0.116	2.38	228	8.81	23.7	107	180	73.4	0.654	0.048	0.702	39.6712	340F-805R	465bp
P29892_1087_S87	P29892	1087	F5-6	heated	F	5-6cm	NO PMA	100	908F-1075R	167bp	25300000	25300000000	8840000	2720000	8.6	8.526	11.62	0.116	2.38	228	8.81	23.7	107	180	73.4	0.654	0.048	0.702	39.6712	340F-805R	465bp
P29892_1090_S90	P29892	1090	F8-10	heated	F	8-10cm	PMA	100	908F-1075R	167bp	18200000	18200000000	8890000	332000	8.6	8.526	11.62	0.086	1.86	250	8.56	21	167	246	79.4	0.323	0.019	0.343	37.7814	340F-805R	465bp
P29892_1089_S89	P29892	1089	F8-10	heated	F	8-10cm	NO PMA	100	908F-1075R	167bp	15200000	15200000000	7430000	589000	8.6	8.526	11.62	0.086	1.86	250	8.56	21	167	246	79.4	0.323	0.019	0.343	37.7814	340F-805R	465bp
P29892_1092_S92	P29892	1092	F15-17	heated	F	15-17cm	PMA	100	908F-1075R	167bp	3270000	3270000000	1210000	33900	8.6	8.526	11.62	0.026	3.32	107	10.2	7.04	440	539	99.1	0.188	0.028	0.216	32.6167	340F-805R	465bp
P29892_1091_S91	P29892	1091	F15-17	heated	F	15-17cm	NO PMA	10	908F-1075R	167bp	10400000	10400000000	3860000	1530000	8.6	8.526	11.62	0.026	3.32	107	10.2	7.04	440	539	99.1	0.188	0.028	0.216	32.6167	340F-805R	465bp
P29892_1094_S94	P29892	1094	F22-24	heated	F	22-24cm	PMA	100	908F-1075R	167bp	2850000	2850000000	2190000	276000	8.6	8.526	11.62	0.044	4.1	62.9	12.2	6.19	85.4	216	131	0.272	0.042	0.314	35.8083	340F-805R	465bp
P29892_1093_S93	P29892	1093	F22-24	heated	F	22-24cm	NO PMA	10	908F-1075R	167bp	1310000	1310000000	1010000	127000	8.6	8.526	11.62	0.044	4.1	62.9	12.2	6.19	85.4	216	131	0.272	0.042	0.314	35.8083	340F-805R	465bp

## Sheet: archaea
Project_ID_NGI	ID	sample_ID	sample	bay	site	depth	PMA	dilution	primer_qpcr	amplicon_size_qPCR	dilution.archaea	Gene.copy.number.per.mg.sediment.dry.weight.archaea	Gene.copy.number.per.g.sediment.dry.weight.archaea	temp.bw	pH.bw	salinity.bw	nitrite	nitrate	sulfate	ammonium	phosphate	doc	dc	dic	fe2	fe3	fetot	OM	primer_amplicon_seq	amplicon_size_seq
P29893	1002	P29893_1002_S1	C0-1	heated	C	0-1cm	PMA		ARCH915F-ARCH1059R?	145bp	10	758000	758000000	7.6	8.4	11.68	0.017	0.839	383	11.9	29.6	123	174	51.6	0.143	0.133	0.276	41.8161	Ar517F1-AR958R	441bp
P29893	1001	P29893_1001_S1	C0-1	heated	C	0-1cm	NO PMA		ARCH915F-ARCH1059R?	145bp	10	716000	716000000	7.6	8.4	11.68	0.017	0.839	383	11.9	29.6	123	174	51.6	0.143	0.133	0.276	41.8161	Ar517F1-AR958R	441bp
P29893	1004	P29893_1004_S4	C1-2	heated	C	1-2cm	PMA		ARCH915F-ARCH1059R?	145bp	10	632000	632000000	7.6	8.4	11.68	0.042	0.966	417	10.3	33.5	89.8	164	74.5	0.187	0.09	0.277	39.8684	Ar517F1-AR958R	441bp
P29893	1003	P29893_1003_S3	C1-2	heated	C	1-2cm	NO PMA		ARCH915F-ARCH1059R?	145bp	10	526000	526000000	7.6	8.4	11.68	0.042	0.966	417	10.3	33.5	89.8	164	74.5	0.187	0.09	0.277	39.8684	Ar517F1-AR958R	441bp
P29893	1006	P29893_1006_S6	C5-6	heated	C	5-6cm	PMA		ARCH915F-ARCH1059R?	145bp	10	236000	236000000	7.6	8.4	11.68	0.055	1.38	384	9.55	35.4	144	223	78.8	0.182	0.029	0.211	38.0921	Ar517F1-AR958R	441bp
P29893	1005	P29893_1005_S5	C5-6	heated	C	5-6cm	NO PMA		ARCH915F-ARCH1059R?	145bp	10	218000	218000000	7.6	8.4	11.68	0.055	1.38	384	9.55	35.4	144	223	78.8	0.182	0.029	0.211	38.0921	Ar517F1-AR958R	441bp
P29893	1008	P29893_1008_S8	C8-10	heated	C	8-10cm	PMA		ARCH915F-ARCH1059R?	145bp	10	515000	515000000	7.6	8.4	11.68	0.023	1.49	234	8.12	12.1	10.3	79.7	69.4	0.143	0.02	0.159	30.9516	Ar517F1-AR958R	441bp
P29893	1007	P29893_1007_S7	C8-10	heated	C	8-10cm	NO PMA		ARCH915F-ARCH1059R?	145bp	10	81200	81200000	7.6	8.4	11.68	0.023	1.49	234	8.12	12.1	10.3	79.7	69.4	0.143	0.02	0.159	30.9516	Ar517F1-AR958R	441bp
P29893	1010	P29893_1010_S10	C15-17	heated	C	15-17cm	PMA		ARCH915F-ARCH1059R?	145bp	10	59800	59800000	7.6	8.4	11.68	0.032	0.919	85.8	6.93	7.6	54.5	153	98.3	0.197	0.015	0.212	30.2609	Ar517F1-AR958R	441bp
P29893	1009	P29893_1009_S9	C15-17	heated	C	15-17cm	NO PMA		ARCH915F-ARCH1059R?	145bp	10	203000	203000000	7.6	8.4	11.68	0.032	0.919	85.8	6.93	7.6	54.5	153	98.3	0.197	0.015	0.212	30.2609	Ar517F1-AR958R	441bp
P29893	1012	P29893_1012_S12	C22-24	heated	C	22-24cm	PMA		ARCH915F-ARCH1059R?	145bp	10	330000	330000000	7.6	8.4	11.68	0.085	2.73	98.5	11.6	6.64	96.7	212	115	0.46	0.02	0.481	32.8032	Ar517F1-AR958R	441bp
P29893	1011	P29893_1011_S11	C22-24	heated	C	22-24cm	NO PMA		ARCH915F-ARCH1059R?	145bp	10	37400	37400000	7.6	8.4	11.68	0.085	2.73	98.5	11.6	6.64	96.7	212	115	0.46	0.02	0.481	32.8032	Ar517F1-AR958R	441bp
P29893	1014	P29893_1014_S14	B0-1	heated	B	0-1cm	PMA		ARCH915F-ARCH1059R?	145bp	10	2320	2320000	7.1	8.4	11.65	0.172	1.05	378	2.35	7.25	86.6	109	22	0.262	0.074	0.336	57.4297	Ar517F1-AR958R	441bp
P29893	1013	P29893_1013_S13	B0-1	heated	B	0-1cm	NO PMA		ARCH915F-ARCH1059R?	145bp	10	3400	3400000	7.1	8.4	11.65	0.172	1.05	378	2.35	7.25	86.6	109	22	0.262	0.074	0.336	57.4297	Ar517F1-AR958R	441bp
P29893	1016	P29893_1016_S16	B1-2	heated	B	1-2cm	PMA		ARCH915F-ARCH1059R?	145bp	10	261000	261000000	7.1	8.4	11.65	0.149	1.47	261	6.11	19.2	76.4	106	29.5		0.18	1.32	33.4317	Ar517F1-AR958R	441bp
P29893	1015	P29893_1015_S15	B1-2	heated	B	1-2cm	NO PMA		ARCH915F-ARCH1059R?	145bp	10	43700	43700000	7.1	8.4	11.65	0.149	1.47	261	6.11	19.2	76.4	106	29.5		0.18	1.32	33.4317	Ar517F1-AR958R	441bp
P29893	1018	P29893_1018_S18	B5-6	heated	B	5-6cm	PMA		ARCH915F-ARCH1059R?	145bp	10	180000	180000000	7.1	8.4	11.65	0.08	1.4	274	5.94	19	91.1	132	41.1	0.851	0.147	0.999	34.2753	Ar517F1-AR958R	441bp
P29893	1017	P29893_1017_S17	B5-6	heated	B	5-6cm	NO PMA		ARCH915F-ARCH1059R?	145bp	10	74800	74800000	7.1	8.4	11.65	0.08	1.4	274	5.94	19	91.1	132	41.1	0.851	0.147	0.999	34.2753	Ar517F1-AR958R	441bp
P29893	1020	P29893_1020_S20	B8-10	heated	B	8-10cm	PMA		ARCH915F-ARCH1059R?	145bp	10	422000	422000000	7.1	8.4	11.65	0.023	1.96	255	7.89	12.9	145	213	67.9	0.376	0.002	0.378	33.0077	Ar517F1-AR958R	441bp
P29893	1019	P29893_1019_S19	B8-10	heated	B	8-10cm	NO PMA		ARCH915F-ARCH1059R?	145bp	10	671000	671000000	7.1	8.4	11.65	0.023	1.96	255	7.89	12.9	145	213	67.9	0.376	0.002	0.378	33.0077	Ar517F1-AR958R	441bp
P29893	1022	P29893_1022_S22	B15-17	heated	B	15-17cm	PMA		ARCH915F-ARCH1059R?	145bp	10	162000	162000000	7.1	8.4	11.65	0.03	2.92	186	11	13.4	474	561	87.1	0.428	0.044	0.472	32.772	Ar517F1-AR958R	441bp
P29893	1021	P29893_1021_S21	B15-17	heated	B	15-17cm	NO PMA		ARCH915F-ARCH1059R?	145bp	10	122000	122000000	7.1	8.4	11.65	0.03	2.92	186	11	13.4	474	561	87.1	0.428	0.044	0.472	32.772	Ar517F1-AR958R	441bp
NA	NA	NA	B22-24	heated	B	22-24cm	PMA		ARCH915F-ARCH1059R?	145bp	10	NA	NA	7.1	8.4	11.65	NA	NA	NA	NA	NA	NA	NA	NA	NA	NA	NA	NA	NA	NA
NA	NA	NA	B22-24	heated	B	22-24cm	NO PMA		ARCH915F-ARCH1059R?	145bp	10	NA	NA	7.1	8.4	11.65	NA	NA	NA	NA	NA	NA	NA	NA	NA	NA	NA	NA	NA	NA
P29893	1024	P29893_1024_S24	E0-1	heated	E	0-1cm	PMA		ARCH915F-ARCH1059R?	145bp	10	6370000	6370000000	6.2	7.96	11.61	0.06	3.68	517	10.1	12.7	-48.1	-6.38	41.7	0.22	0.194	0.413	42.9032	Ar517F1-AR958R	441bp
P29893	1023	P29893_1023_S23	E0-1	heated	E	0-1cm	NO PMA		ARCH915F-ARCH1059R?	145bp	10	1640000	1640000000	6.2	7.96	11.61	0.06	3.68	517	10.1	12.7	-48.1	-6.38	41.7	0.22	0.194	0.413	42.9032	Ar517F1-AR958R	441bp
P29893	1026	P29893_1026_S26	E1-2	heated	E	1-2cm	PMA		ARCH915F-ARCH1059R?	145bp	10	1140000	1140000000	6.2	7.96	11.61	0.029	0.983	394	10.3	14	90.4	151	61	0.191	0.063	0.254	45.4336	Ar517F1-AR958R	441bp
P29893	1025	P29893_1025_S25	E1-2	heated	E	1-2cm	NO PMA		ARCH915F-ARCH1059R?	145bp	10	1130000	1130000000	6.2	7.96	11.61	0.029	0.983	394	10.3	14	90.4	151	61	0.191	0.063	0.254	45.4336	Ar517F1-AR958R	441bp
P29893	1028	P29893_1028_S28	E5-6	heated	E	5-6cm	PMA		ARCH915F-ARCH1059R?	145bp	10	1850000	1850000000	6.2	7.96	11.61	0.011	0.553	360	11.4	6.16	65.1	149	83.9	0.208	0.035	0.243	38.8587	Ar517F1-AR958R	441bp
P29893	1027	P29893_1027_S27	E5-6	heated	E	5-6cm	NO PMA		ARCH915F-ARCH1059R?	145bp	10	678000	678000000	6.2	7.96	11.61	0.011	0.553	360	11.4	6.16	65.1	149	83.9	0.208	0.035	0.243	38.8587	Ar517F1-AR958R	441bp
P29893	1030	P29893_1030_S30	E8-10	heated	E	8-10cm	PMA		ARCH915F-ARCH1059R?	145bp	10	772000	772000000	6.2	7.96	11.61	0.068	1.52	388	7.52	7	118	170	52.1	0.148	0.001	0.149	32.5268	Ar517F1-AR958R	441bp
P29893	1029	P29893_1029_S29	E8-10	heated	E	8-10cm	NO PMA		ARCH915F-ARCH1059R?	145bp	10	700000	700000000	6.2	7.96	11.61	0.068	1.52	388	7.52	7	118	170	52.1	0.148	0.001	0.149	32.5268	Ar517F1-AR958R	441bp
P29893	1032	P29893_1032_S32	E15-17	heated	E	15-17cm	PMA		ARCH915F-ARCH1059R?	145bp	10	261000	261000000	6.2	7.96	11.61	0.023	1.7	191	10.6	5.01	237	334	96.3	0.23	0.008	0.238	15.3985	Ar517F1-AR958R	441bp
P29893	1031	P29893_1031_S31	E15-17	heated	E	15-17cm	NO PMA		ARCH915F-ARCH1059R?	145bp	10	150000	150000000	6.2	7.96	11.61	0.023	1.7	191	10.6	5.01	237	334	96.3	0.23	0.008	0.238	15.3985	Ar517F1-AR958R	441bp
P29893	1034	P29893_1034_S34	E22-24	heated	E	22-24cm	PMA		ARCH915F-ARCH1059R?	145bp	10	123000	123000000	6.2	7.96	11.61	0.038	1.31	97.1	11.7	2.51	108	231	123	0.221	0.017	0.237	25.9138	Ar517F1-AR958R	441bp
P29893	1033	P29893_1033_S33	E22-24	heated	E	22-24cm	NO PMA		ARCH915F-ARCH1059R?	145bp	10	142000	142000000	6.2	7.96	11.61	0.038	1.31	97.1	11.7	2.51	108	231	123	0.221	0.017	0.237	25.9138	Ar517F1-AR958R	441bp
P29893	1036	P29893_1036_S36	L0-1	control	L	0-1cm	PMA		ARCH915F-ARCH1059R?	145bp	10	159000	159000000	5.2	8.49	10.15	0.074	2.33	312	8	38.4	290	324	33.9	0.343	0.185	0.527	59.1252	Ar517F1-AR958R	441bp
P29893	1035	P29893_1035_S35	L0-1	control	L	0-1cm	NO PMA		ARCH915F-ARCH1059R?	145bp	10	75700	75700000	5.2	8.49	10.15	0.074	2.33	312	8	38.4	290	324	33.9	0.343	0.185	0.527	59.1252	Ar517F1-AR958R	441bp
P29893	1038	P29893_1038_S38	L1-2	control	L	1-2cm	PMA		ARCH915F-ARCH1059R?	145bp	10	693000	693000000	5.2	8.49	10.15	0.116	3.56	312	12.9	65.6	420	457	37.2	0.835	0.594	1.43	39.0794	Ar517F1-AR958R	441bp
P29893	1037	P29893_1037_S37	L1-2	control	L	1-2cm	NO PMA		ARCH915F-ARCH1059R?	145bp	10	743000	743000000	5.2	8.49	10.15	0.116	3.56	312	12.9	65.6	420	457	37.2	0.835	0.594	1.43	39.0794	Ar517F1-AR958R	441bp
P29893	1040	P29893_1040_S40	L5-6	control	L	5-6cm	PMA		ARCH915F-ARCH1059R?	145bp	10	211000	211000000	5.2	8.49	10.15	0.161	4.47	378	32	66.5	640	729	89.6	1.14	0.121	1.26	42.126	Ar517F1-AR958R	441bp
P29893	1039	P29893_1039_S39	L5-6	control	L	5-6cm	NO PMA		ARCH915F-ARCH1059R?	145bp	10	438000	438000000	5.2	8.49	10.15	0.161	4.47	378	32	66.5	640	729	89.6	1.14	0.121	1.26	42.126	Ar517F1-AR958R	441bp
P29893	1042	P29893_1042_S42	L8-10	control	L	8-10cm	PMA		ARCH915F-ARCH1059R?	145bp	10	561000	561000000	5.2	8.49	10.15	0.114	3.46	349	18.9	88.5	751	777	25.4	1.07	0.079	1.15	35.6132	Ar517F1-AR958R	441bp
P29893	1041	P29893_1041_S41	L8-10	control	L	8-10cm	NO PMA		ARCH915F-ARCH1059R?	145bp	10	470000	470000000	5.2	8.49	10.15	0.114	3.46	349	18.9	88.5	751	777	25.4	1.07	0.079	1.15	35.6132	Ar517F1-AR958R	441bp
P29893	1044	P29893_1044_S44	L15-17	control	L	15-17cm	PMA		ARCH915F-ARCH1059R?	145bp	10	1650000	1650000000	5.2	8.49	10.15	0.121	2.44	289	12.8	69.5	498	538	42.9	0.951	0.008	0.959	31.5745	Ar517F1-AR958R	441bp
P29893	1043	P29893_1043_S43	L15-17	control	L	15-17cm	NO PMA		ARCH915F-ARCH1059R?	145bp	10	1800000	1800000000	5.2	8.49	10.15	0.121	2.44	289	12.8	69.5	498	538	42.9	0.951	0.008	0.959	31.5745	Ar517F1-AR958R	441bp
P29893	1046	P29893_1046_S46	L22-24	control	L	22-24cm	PMA		ARCH915F-ARCH1059R?	145bp	10	311000	311000000	5.2	8.49	10.15	0.211	3.34	218	11.2	22.1	176	243	67.7	1.02	0.094	1.11	NA	Ar517F1-AR958R	441bp
P29893	1045	P29893_1045_S45	L22-24	control	L	22-24cm	NO PMA		ARCH915F-ARCH1059R?	145bp	10	363000	363000000	5.2	8.49	10.15	0.211	3.34	218	11.2	22.1	176	243	67.7	1.02	0.094	1.11	NA	Ar517F1-AR958R	441bp
P29893	1048	P29893_1048_S48	M0-1	control	M	0-1cm	PMA		ARCH915F-ARCH1059R?	145bp	10	479000	479000000	4.9	8.37	11.28	0.011	0.89	302	0.425	3.66	62.4	76.6	14.2	0.215	NA	NA	23.987	Ar517F1-AR958R	441bp
P29893	1047	P29893_1047_S47	M0-1	control	M	0-1cm	NO PMA		ARCH915F-ARCH1059R?	145bp	10	173000	173000000	4.9	8.37	11.28	0.011	0.89	302	0.425	3.66	62.4	76.6	14.2	0.215	NA	NA	23.987	Ar517F1-AR958R	441bp
P29893	1050	P29893_1050_S50	M1-2	control	M	1-2cm	PMA		ARCH915F-ARCH1059R?	145bp	10	1890000	1890000000	4.9	8.37	11.28	0.049	1.4	202	2.1	11.6	-12.6	10.5	23.1	0.241	NA	NA	33.1595	Ar517F1-AR958R	441bp
P29893	1049	P29893_1049_S49	M1-2	control	M	1-2cm	NO PMA		ARCH915F-ARCH1059R?	145bp	10	5210000	5210000000	4.9	8.37	11.28	0.049	1.4	202	2.1	11.6	-12.6	10.5	23.1	0.241	NA	NA	33.1595	Ar517F1-AR958R	441bp
P29893	1052	P29893_1052_S52	M5-6	control	M	5-6cm	PMA		ARCH915F-ARCH1059R?	145bp	10	1200000	1200000000	4.9	8.37	11.28	0.03	1.13	202	2.67	26.5	-33.5	-10.9	22.6	0.412	0.079	0.442	36.7826	Ar517F1-AR958R	441bp
P29893	1051	P29893_1051_S51	M5-6	control	M	5-6cm	NO PMA		ARCH915F-ARCH1059R?	145bp	10	821000	821000000	4.9	8.37	11.28	0.03	1.13	202	2.67	26.5	-33.5	-10.9	22.6	0.412	0.079	0.442	36.7826	Ar517F1-AR958R	441bp
P29893	1054	P29893_1054_S54	M8-10	control	M	8-10cm	PMA		ARCH915F-ARCH1059R?	145bp	10	711000	711000000	4.9	8.37	11.28	0.057	1.62	214	4.48	37.3	151	184	33.7	0.473	0.035	402	37.5046	Ar517F1-AR958R	441bp
P29893	1053	P29893_1053_S53	M8-10	control	M	8-10cm	NO PMA		ARCH915F-ARCH1059R?	145bp	10	571000	571000000	4.9	8.37	11.28	0.057	1.62	214	4.48	37.3	151	184	33.7	0.473	0.035	402	37.5046	Ar517F1-AR958R	441bp
P29893	1056	P29893_1056_S56	M15-17	control	M	15-17cm	PMA		ARCH915F-ARCH1059R?	145bp	10	6670000	6670000000	4.9	8.37	11.28	0.045	1.15	235	5.03	7.48	336	367	31.2	0.288	0.012	0.3	22.6754	Ar517F1-AR958R	441bp
P29893	1055	P29893_1055_S55	M15-17	control	M	15-17cm	NO PMA		ARCH915F-ARCH1059R?	145bp	10	323000	323000000	4.9	8.37	11.28	0.045	1.15	235	5.03	7.48	336	367	31.2	0.288	0.012	0.3	22.6754	Ar517F1-AR958R	441bp
P29893	1058	P29893_1058_S58	M22-24	control	M	22-24cm	PMA		ARCH915F-ARCH1059R?	145bp	10	116000	116000000	4.9	8.37	11.28	0.043	2.01	260	7.53	5.21	244	315	71.2	2.59	NA	NA	31.5173	Ar517F1-AR958R	441bp
P29893	1057	P29893_1057_S57	M22-24	control	M	22-24cm	NO PMA		ARCH915F-ARCH1059R?	145bp	10	192000	192000000	4.9	8.37	11.28	0.043	2.01	260	7.53	5.21	244	315	71.2	2.59	NA	NA	31.5173	Ar517F1-AR958R	441bp
P29893	1060	P29893_1060_S60	I0-1	control	I	0-1cm	PMA		ARCH915F-ARCH1059R?	145bp	10	255000	255000000	5.1	8.39	11.55	0.037	1.23	230	4.97	8.11	91	132	40.6	0.183	0.104	0.288	55.2398	Ar517F1-AR958R	441bp
P29893	1059	P29893_1059_S59	I0-1	control	I	0-1cm	NO PMA		ARCH915F-ARCH1059R?	145bp	10	374000	374000000	5.1	8.39	11.55	0.037	1.23	230	4.97	8.11	91	132	40.6	0.183	0.104	0.288	55.2398	Ar517F1-AR958R	441bp
P29893	1062	P29893_1062_S62	I1-2	control	I	1-2cm	PMA		ARCH915F-ARCH1059R?	145bp	10	800000	800000000	5.1	8.39	11.55	0.019	1.86	288	7.88	29.6	123	166	42.5	0.387	0.038	0.425	50.7538	Ar517F1-AR958R	441bp
P29893	1061	P29893_1061_S61	I1-2	control	I	1-2cm	NO PMA		ARCH915F-ARCH1059R?	145bp	10	617000	617000000	5.1	8.39	11.55	0.019	1.86	288	7.88	29.6	123	166	42.5	0.387	0.038	0.425	50.7538	Ar517F1-AR958R	441bp
P29893	1064	P29893_1064_S64	I5-6	control	I	5-6cm	PMA		ARCH915F-ARCH1059R?	145bp	10	931000	931000000	5.1	8.39	11.55	0.05	2.88	349	7.94	46.9	311	315	34.1	0.419	0.031	0.45	41.3361	Ar517F1-AR958R	441bp
P29893	1063	P29893_1063_S63	I5-6	control	I	5-6cm	NO PMA		ARCH915F-ARCH1059R?	145bp	10	929000	929000000	5.1	8.39	11.55	0.05	2.88	349	7.94	46.9	311	315	34.1	0.419	0.031	0.45	41.3361	Ar517F1-AR958R	441bp
P29893	1066	P29893_1066_S66	I8-10	control	I	8-10cm	PMA		ARCH915F-ARCH1059R?	145bp	10	1150000	1150000000	5.1	8.39	11.55	0.082	2.31	318	9.76	52.8	266	306	40.8	0.682	0.037	0.719	37.7814	Ar517F1-AR958R	441bp
P29893	1065	P29893_1065_S65	I8-10	control	I	8-10cm	NO PMA		ARCH915F-ARCH1059R?	145bp	10	845000	845000000	5.1	8.39	11.55	0.082	2.31	318	9.76	52.8	266	306	40.8	0.682	0.037	0.719	37.7814	Ar517F1-AR958R	441bp
P29893	1068	P29893_1068_S68	I15-17	control	I	15-17cm	PMA		ARCH915F-ARCH1059R?	145bp	10	1100000	1100000000	5.1	8.39	11.55	0.036	2.46	302	15.3	14	284	338	53	0.302	0.073	0.375	34.4961	Ar517F1-AR958R	441bp
P29893	1067	P29893_1067_S67	I15-17	control	I	15-17cm	NO PMA		ARCH915F-ARCH1059R?	145bp	10	875000	875000000	5.1	8.39	11.55	0.036	2.46	302	15.3	14	284	338	53	0.302	0.073	0.375	34.4961	Ar517F1-AR958R	441bp
P29893	1070	P29893_1070_S70	I22-24	control	I	22-24cm	PMA		ARCH915F-ARCH1059R?	145bp	10	916000	916000000	5.1	8.39	11.55	0.048	3.31	124	2.33	10.6	224	333	109	4.36	0.769	5.13	34.456	Ar517F1-AR958R	441bp
P29893	1069	P29893_1069_S69	I22-24	control	I	22-24cm	NO PMA		ARCH915F-ARCH1059R?	145bp	10	950000	950000000	5.1	8.39	11.55	0.048	3.31	124	2.33	10.6	224	333	109	4.36	0.769	5.13	34.456	Ar517F1-AR958R	441bp
P29893	1072	P29893_1072_S72	J0-1	control	J	0-1cm	PMA		ARCH915F-ARCH1059R?	145bp	10	142000	142000000	4.3	8.3	10.57	0.007	0.622	361	0.274	-2.03	0.52	24.5	24	0.024	NA	NA	40.6504	Ar517F1-AR958R	441bp
P29893	1071	P29893_1071_S71	J0-1	control	J	0-1cm	NO PMA		ARCH915F-ARCH1059R?	145bp	10	143000	143000000	4.3	8.3	10.57	0.007	0.622	361	0.274	-2.03	0.52	24.5	24	0.024	NA	NA	40.6504	Ar517F1-AR958R	441bp
P29893	1074	P29893_1074_S74	J1-2	control	J	1-2cm	PMA		ARCH915F-ARCH1059R?	145bp	10	265000	265000000	4.3	8.3	10.57	0.026	1.72	301	0.784	-3.06	-14	5.45	19.5	0.097	NA	NA	50.7538	Ar517F1-AR958R	441bp
P29893	1073	P29893_1073_S73	J1-2	control	J	1-2cm	NO PMA		ARCH915F-ARCH1059R?	145bp	10	335000	335000000	4.3	8.3	10.57	0.026	1.72	301	0.784	-3.06	-14	5.45	19.5	0.097	NA	NA	50.7538	Ar517F1-AR958R	441bp
P29893	1076	P29893_1076_S76	J5-6	control	J	5-6cm	PMA		ARCH915F-ARCH1059R?	145bp	10	634000	634000000	4.3	8.3	10.57	0.035	0.634	252	1.01	7.5	41.7	59.6	17.9	0.174	NA	NA	41.3361	Ar517F1-AR958R	441bp
P29893	1075	P29893_1075_S75	J5-6	control	J	5-6cm	NO PMA		ARCH915F-ARCH1059R?	145bp	10	550000	550000000	4.3	8.3	10.57	0.035	0.634	252	1.01	7.5	41.7	59.6	17.9	0.174	NA	NA	41.3361	Ar517F1-AR958R	441bp
P29893	1078	P29893_1078_S78	J8-10	control	J	8-10cm	PMA		ARCH915F-ARCH1059R?	145bp	10	511000	511000000	4.3	8.3	10.57	0.029	0.963	235	1.1	10.5	174	202	28.1	0.263	NA	NA	36.5591	Ar517F1-AR958R	441bp
P29893	1077	P29893_1077_S77	J8-10	control	J	8-10cm	NO PMA		ARCH915F-ARCH1059R?	145bp	10	606000	606000000	4.3	8.3	10.57	0.029	0.963	235	1.1	10.5	174	202	28.1	0.263	NA	NA	36.5591	Ar517F1-AR958R	441bp
P29893	1080	P29893_1080_S80	J15-17	control	J	15-17cm	PMA		ARCH915F-ARCH1059R?	145bp	10	707000	707000000	4.3	8.3	10.57	0.034	1.01	314	3.48	6.17	90.1	126	35.5	0.182	NA	NA	33.6253	Ar517F1-AR958R	441bp
P29893	1079	P29893_1079_S79	J15-17	control	J	15-17cm	NO PMA		ARCH915F-ARCH1059R?	145bp	10	621000	621000000	4.3	8.3	10.57	0.034	1.01	314	3.48	6.17	90.1	126	35.5	0.182	NA	NA	33.6253	Ar517F1-AR958R	441bp
P29893	1082	P29893_1082_S82	J22-24	control	J	22-24cm	PMA		ARCH915F-ARCH1059R?	145bp	10	784000	784000000	4.3	8.3	10.57	0.043	2.65	135	15.4	4.04	78	177	98.7	0.332	NA	NA	36.7181	Ar517F1-AR958R	441bp
P29893	1081	P29893_1081_S81	J22-24	control	J	22-24cm	NO PMA		ARCH915F-ARCH1059R?	145bp	10	794000	794000000	4.3	8.3	10.57	0.043	2.65	135	15.4	4.04	78	177	98.7	0.332	NA	NA	36.7181	Ar517F1-AR958R	441bp
P29893	1084	P29893_1084_S84	F0-1	heated	F	0-1cm	PMA		ARCH915F-ARCH1059R?	145bp	10	1170000	1170000000	8.6	8.526	11.62	0.047	0.824	229	4.53	10.9	76	117	41.5	1.77	-1.17	0.599	42.4364	Ar517F1-AR958R	441bp
P29893	1083	P29893_1083_S83	F0-1	heated	F	0-1cm	NO PMA		ARCH915F-ARCH1059R?	145bp	10	1120000	1120000000	8.6	8.526	11.62	0.047	0.824	229	4.53	10.9	76	117	41.5	1.77	-1.17	0.599	42.4364	Ar517F1-AR958R	441bp
P29893	1086	P29893_1086_S86	F1-2	heated	F	1-2cm	PMA		ARCH915F-ARCH1059R?	145bp	10	448000	448000000	8.6	8.526	11.62	0.026	1.34	295	6.39	17.9	-54.9	5.06	60	0.561	0.152	0.713	41.1333	Ar517F1-AR958R	441bp
P29893	1085	P29893_1085_S85	F1-2	heated	F	1-2cm	NO PMA		ARCH915F-ARCH1059R?	145bp	10	478000	478000000	8.6	8.526	11.62	0.026	1.34	295	6.39	17.9	-54.9	5.06	60	0.561	0.152	0.713	41.1333	Ar517F1-AR958R	441bp
P29893	1088	P29893_1088_S88	F5-6	heated	F	5-6cm	PMA		ARCH915F-ARCH1059R?	145bp	10	960000	960000000	8.6	8.526	11.62	0.116	2.38	228	8.81	23.7	107	180	73.4	0.654	0.048	0.702	39.6712	Ar517F1-AR958R	441bp
P29893	1087	P29893_1087_S87	F5-6	heated	F	5-6cm	NO PMA		ARCH915F-ARCH1059R?	145bp	10	1230000	1230000000	8.6	8.526	11.62	0.116	2.38	228	8.81	23.7	107	180	73.4	0.654	0.048	0.702	39.6712	Ar517F1-AR958R	441bp
P29893	1090	P29893_1090_S90	F8-10	heated	F	8-10cm	PMA		ARCH915F-ARCH1059R?	145bp	10	398000	398000000	8.6	8.526	11.62	0.086	1.86	250	8.56	21	167	246	79.4	0.323	0.019	0.343	37.7814	Ar517F1-AR958R	441bp
P29893	1089	P29893_1089_S89	F8-10	heated	F	8-10cm	NO PMA		ARCH915F-ARCH1059R?	145bp	10	656000	656000000	8.6	8.526	11.62	0.086	1.86	250	8.56	21	167	246	79.4	0.323	0.019	0.343	37.7814	Ar517F1-AR958R	441bp
P29893	1092	P29893_1092_S92	F15-17	heated	F	15-17cm	PMA		ARCH915F-ARCH1059R?	145bp	10	181000	181000000	8.6	8.526	11.62	0.026	3.32	107	10.2	7.04	440	539	99.1	0.188	0.028	0.216	32.6167	Ar517F1-AR958R	441bp
P29893	1091	P29893_1091_S91	F15-17	heated	F	15-17cm	NO PMA		ARCH915F-ARCH1059R?	145bp	10	222000	222000000	8.6	8.526	11.62	0.026	3.32	107	10.2	7.04	440	539	99.1	0.188	0.028	0.216	32.6167	Ar517F1-AR958R	441bp
P29893	1094	P29893_1094_S94	F22-24	heated	F	22-24cm	PMA		ARCH915F-ARCH1059R?	145bp	10	171000	171000000	8.6	8.526	11.62	0.044	4.1	62.9	12.2	6.19	85.4	216	131	0.272	0.042	0.314	35.8083	Ar517F1-AR958R	441bp
P29893	1093	P29893_1093_S93	F22-24	heated	F	22-24cm	NO PMA		ARCH915F-ARCH1059R?	145bp	10	109000	109000000	8.6	8.526	11.62	0.044	4.1	62.9	12.2	6.19	85.4	216	131	0.272	0.042	0.314	35.8083	Ar517F1-AR958R	441bp
